# Supplementary material for: Recent Advances in AI-Driven Mobile Health Enhancing Healthcare—Narrative Insights into Latest Progress
Source: Bioengineering (Basel). 2025 Dec 31;13(1):54. doi: 10.3390/bioengineering13010054 (PMC12837455; doi:10.3390/bioengineering13010054)
Supplement: Supplementary file 1 [file bioengineering-13-00054-s001.zip]

Archive with 1 entries (1 files):
- bioengineering-4018008-supplementary.pdf
